# Supplementary material for: Analysis of Soluble Protein Contents from the Nematocysts of a Model Sea Anemone Sheds Light on Venom Evolution
Source: Mar Biotechnol (NY). 2012 Nov 15;15(3):329–39. doi: 10.1007/s10126-012-9491-y (PMC3627010; doi:10.1007/s10126-012-9491-y)
Supplement: Supplementary file 2 — (XLSX 21 kb) [file 10126_2012_9491_MOESM3_ESM.xlsx]

## Sheet: __Proteomics7_Backup_Orbi2_و_1
	Reference						P (pro)	Sf	Score	Coverage	MW	Accession	Peptide (Hits)
	Scan(s)	Peptide	MH+	DeltaM (ppm)	z	Type	P (pep)	Sf	XC	DeltaCn	Sp	RSp	Ions	Count
1	gi|156375735|ref|XP_001630235.1| predicted protein [Nematostella vectensis] NEP-1						1.44027e-06	4.81777	60.1878	7.66598	158500	156375735	6 (6 0 0 0 0)
	2293	K.CEPGLMFNPK.G	1192.55	-0.482658	2	CID	3.51903e-05	0.560516	2.1781	0.300116	355.036	1	15/27
	2516	R.FTGSDPWYIK.L	1213.59	0.596793	2	CID	0.000542617	0.648844	2.9067	0.248264	411.627	1	14/27
	1640	K.GSGSDPVTGTLK.G	1118.57	0.418168	2	CID	1.44027e-06	0.840168	3.26561	0.393179	554.724	1	19/33
	1275	R.LTAVTGEQK.E	946.52	1.27418	2	CID	2.12906e-05	0.923351	3.27904	0.348638	981.724	1	19/24
	2676	K.SQGVFDFPMK.V	1155.55	0.662942	2	CID	0.00339632	0.91385	3.49052	0.435241	890.21	1	17/27
	2139	R.VPVAGIEVVK.N	1010.62	0.704092	2	CID	3.30953e-05	0.931042	3.75537	0.354238	832.574	1	21/27
2	gi|156376987|ref|XP_001630639.1| predicted protein [Nematostella vectensis] NEP-2						7.52868e-08	3.97514	50.1793	8.8141	69889.9	156376987	5 (5 0 0 0 0)
	2125	R.AAADEGFDLECR.A	1353.57	0.0224902	2	CID	7.52868e-08	0.92303	2.9612	0.439993	1261.26	1	21/33
	2340	R.EGADTFENLYK.A	1286.59	-0.499055	2	CID	0.000526002	0.51019	2.25696	0.424579	292.485	1	13/30
	2244	K.LLGFTSDGAK.T	1008.54	1.04994	2	CID	0.235966	0.692325	2.5086	0.260772	467.664	1	17/27
	2039	K.MITEVINGCR.E	1192.58	0.0172993	2	CID	2.03389e-07	0.93279	3.22936	0.448829	1135.08	1	19/27
	2236	K.NIISGMDQTVTR.T	1334.67	-0.00765267	2	CID	1.31064e-06	0.916802	3.58549	0.315204	1084.92	1	21/33
3	gi|156405078|ref|XP_001640559.1| predicted protein [Nematostella vectensis] NEP-3						9.6553e-08	3.58441	40.2142	10.1409	38517.4	156405078	4 (4 0 0 0 0)
	1448	K.DDENSCFNNPDK.A	1454.55	-0.519697	2	CID	1.14638e-05	0.911533	2.65041	0.507701	1255.89	1	19/33
	1030	K.DSDCKDVADDCK.A	1427.54	1.33149	3	CID	0.00642974	0.90924	3.59931	0.471756	1173.52	1	26/66
	1378	R.HETLADNYK.L	1090.52	0.820966	2	CID	7.82814e-05	0.860217	2.58151	0.343522	834.944	1	17/24
	1443	K.LEKDDENSCFNNPDK.A	1824.77	0.220497	2	CID	9.6553e-08	0.90342	3.23874	0.487933	928.615	1	21/42
4	gi|156400078|ref|XP_001638827.1| predicted protein [Nematostella vectensis] NEP-4						1.16154e-07	3.39592	40.1587	9.18919	41525.7	156400078	4 (4 0 0 0 0)
	2051	R.FPQFM*STECTK.S	1391.6	-0.923451	2	CID	0.00155383	0.858144	3.15785	0.46086	521.128	1	17/30
	2377	R.FPQFMSTECTK.S	1375.6	-0.637472	2	CID	3.77802e-07	0.921854	3.17458	0.389258	1130.68	1	20/30
	1758	K.NGYCNEGELYK.E	1346.57	0.0793108	2	CID	4.89721e-07	0.699303	1.8762	0.423595	699.972	1	16/30
	1674	R.SIDDVTECTDAR.G	1381.59	-0.104515	2	CID	1.16154e-07	0.916617	3.06583	0.557511	888.125	1	20/33
5	gi|156401529|ref|XP_001639343.1| predicted protein [Nematostella vectensis ] NEP-5						5.54273e-06	2.10155	30.1744	7.11864	30990.5	156401529	3 (3 0 0 0 0)
	1315	R.VCETNPGNTMQK.V	1378.61	0.2201	2	CID	5.54273e-06	0.903918	3.48767	0.437664	820.438	1	19/33
	1045	R.VCETNPGNTM*QK.V	1394.6	-0.60028	2	CID	8.02684e-06	0.414454	2.04243	0.27827	382.727	1	15/33
	1990	K.VPAGLNLER.V	968.552	2.51955	2	CID	0.0125489	0.783178	2.51164	0.257996	610.689	1	17/24
6	gi|156372273|ref|XP_001628963.1| predicted protein [Nematostella vectensis] NEP-6						2.99796e-05	2.09345	30.1551	13.9037	21657.5	156372273	3 (3 0 0 0 0)
	1756	R.DGLSAGDIR.Q	903.453	1.84045	2	CID	0.00093831	0.903733	3.10278	0.309537	1012.17	1	18/24
	1897	K.DNGYFVDSR.G	1072.47	0.108129	2	CID	2.99796e-05	0.834511	2.71477	0.437264	610.371	1	15/24
	1301	R.EGAESNFR.K	909.406	1.50838	2	CID	0.0141256	0.355208	1.86398	0.286888	296.669	1	11/21
7	gi|156347060|ref|XP_001621624.1| hypothetical protein [Nematostella vectensis] NEP-7						1.92094e-08	1.41021	20.1743	3.64583	64956.5	156347060	2 (2 0 0 0 0)
	2555	K.IYQMLVGSVAEASR.D	1523.79	-0.252042	2	CID	1.92094e-08	0.956743	3.48591	0.474272	1798.09	1	24/39
	2390	R.LFLAMDK.I	837.454	0.968545	2	CID	0.00488641	0.453466	2.05925	0.0232222	543.22	1	12/18
8	gi|156355947|ref|XP_001623695.1| predicted protein [Nematostella vectensis] NEP-8						9.58753e-09	1.78758	20.1614	4.96278	42962.6	156355947	2 (2 0 0 0 0)
	2326	K.LNYAVGNCPWTCR.F	1610.72	-0.0327267	2	CID	9.58753e-09	0.884243	3.227	0.461707	761.823	1	19/36
	1234	K.YTDEDVR.C	897.395	0.647658	2	CID	0.000399334	0.903342	2.7839	0.264821	881.094	1	16/18
9	gi|156401683|ref|XP_001639420.1| predicted protein [Nematostella vectensis] NEP-9						1.84543e-05	1.68995	20.1531	6.06061	27692.8	156401683	2 (2 0 0 0 0)
	2208	K.CEEDTAWLR.C	1179.51	0.310755	2	CID	1.84543e-05	0.879098	3.06155	0.249574	905.374	1	17/24	3
	2141	K.YLEVYYK.C	977.498	1.05096	2	CID	0.00507133	0.81085	2.84928	0.288621	455.622	1	13/18	3
10	gi|221104955|ref|XP_002157858.1| XP_002157858.1| PREDICTED: similar to Ks1-3 protein [Hydra magnipapillata] Polyglutamate spurious hit						5.2006e-07	1.80509	20.1358	6.25	24475.6	221104955	2 (2 0 0 0 0)
	1215	K.EEEEEEEEEEEE.E	1567.53	0.0128781	2	CID	1.29672e-06	0.900503	2.6733	0.432101	1227.09	1	19/33
	1202	K.EEEEEEEEEEEEE.G	1696.57	-0.0544772	2	CID	5.2006e-07	0.904584	2.71581	0.423073	1295.78	1	20/36
11	gi|156372277|ref|XP_001628965.1| NEP-10						2.98837e-05	0.728459	20.1211	8.36364	30949.2	156372277	2 (2 0 0 0 0)
	1647	K.GPQPGEIEE.-	955.437	0.0530146	1	CID	0.311231	0.0726852	1.61744	0.143554	199.28	1	11/24
	1796	R.VEGGPGTGQTTPLS.D	1300.64	0.977873	2	CID	2.98837e-05	0.655774	2.42177	0.418152	486.405	1	18/39
12	gi|7595813|gb|AAF64461.1|AF241311_1 transcription factor PaxD [Acropora millepora] Polyglutamate spurious hit						8.52744e-06	1.70541	20.1197	2.92398	39158.9	7595813	2 (2 0 0 0 0)
	1069	K.EEEEEEEEE.E	1180.4	0.92379	2	CID	8.52744e-06	0.863318	2.39446	0.512336	812.867	1	15/24	4
	1103	K.EEEEEEEEEE.D	1309.44	0.373861	2	CID	0.000103924	0.842095	2.20245	0.539053	882.969	1	15/27	3
13	gi|156365561|ref|XP_001626713.1| predicted protein [Nematostella vectensis] NEP-11						6.62959e-07	1.11251	14.1649	10.3448	22091.4	156365561	2 (1 0 0 1 0)
	2696	R.IEIGLFGK.A	876.519	1.50575	2	CID	0.104504	0.214087	1.96693	0.103351	314.137	1	12/21
	2891	K.TAENFFQLATGEK.G	1455.71	-0.225324	2	CID	6.62959e-07	0.89842	3.29755	0.449216	1059.47	1	18/36
14	gi|156372447|ref|XP_001629049.1| predicted protein [Nematostella vectensis] NEP-12						1.86111e-07	0.939093	10.1992	1.61765	76961.3	156372447	1 (1 0 0 0 0)
	1849	R.VINSDVEDLNR.D	1273.64	-0.318202	2	CID	1.86111e-07	0.939093	3.98399	0.451868	987.6	1	19/30
15	gi|156362044|ref|XP_001625592.1| predicted protein [Nematostella vectensis] NEP-13						2.85744e-05	0.914408	10.1625	3.07692	35843.2	156362044	1 (1 0 0 0 0)
	2127	R.MMLDSVDAPR.T	1134.53	0.801229	2	CID	2.85744e-05	0.914408	3.24979	0.333758	1071.33	1	19/27
16	gi|156354024|ref|XP_001623204.1| predicted protein [Nematostella vectensis] NEP-14						1.53716e-05	0.930628	10.1624	8.02469	18783.5	156354024	1 (1 0 0 0 0)
	2368	R.ECQATVGYIGIPR.Q	1463.73	-1.19105	2	CID	1.53716e-05	0.930628	3.24772	0.549382	1101.73	1	21/36
17	gi|156383326|ref|XP_001632785.1| predicted protein [Nematostella vectensis] NEP-15						4.856e-08	0.909354	10.1602	3.43643	30195.5	156383326	1 (1 0 0 0 0)
	1855	K.ASEWLASDSK.L	1093.52	0.454694	2	CID	4.856e-08	0.909354	3.20444	0.362322	1203.17	1	17/27
18	gi|221090648|ref|XP_002158729.1| PREDICTED: hypothetical protein [Hydra magnipapillata] Polyglutamate spurious hit						1.91903e-06	0.819356	10.1529	5.97826	21715.1	221090648	1 (1 0 0 0 0)
	1132	K.EEEEEEEEEEE.G	1438.49	0.262038	2	CID	1.91903e-06	0.819356	2.03974	0.382716	1100.41	1	17/30	2
19	gi|156407386|ref|XP_001641525.1| predicted protein [Nematostella vectensis] NEP-16						2.16761e-08	0.919871	10.1491	9.92908	15432.2	156407386	1 (1 0 0 0 0)
	1823	R.DGVGENLSMGCSSK.K	1440.61	-0.655958	2	CID	2.16761e-08	0.919871	2.98269	0.51433	1202.47	1	22/39
20	gi|156362574|ref|XP_001625851.1| predicted protein [Nematostella vectensis] NEP-17						0.000184011	0.901403	10.1438	5.26316	14747.1	156362574	1 (1 0 0 0 0)
	1585	K.CTYYVGR.Y	918.414	1.08094	2	CID	0.000184011	0.901403	2.87609	0.341513	774.234	1	15/18	2
21	gi|156602840|ref|XP_001618722.1| hypothetical protein [Nematostella vectensis] NEP-18						1.81605e-05	0.702284	10.1355	8.40336	13304.7	156602840	1 (1 0 0 0 0)
	2543	R.LDPTFLTNVK.A	1147.64	0.565582	2	CID	1.81605e-05	0.702284	2.71023	0.322434	311.418	1	16/27	1
22	gi|156362038|ref|XP_001625589.1| predicted protein [Nematostella vectensis] NEP-19						3.4672e-09	0.568103	10.1241	2.90698	38760.9	156362038	1 (1 0 0 0 0)
	1337	R.QGVCEPNPCK.N	1188.51	0.549736	2	CID	3.4672e-09	0.568103	2.48127	0.344216	222.521	1	14/27
23	gi|156365778|ref|XP_001626820.1| predicted protein [Nematostella vectensis] NEP-20						0.000580523	0.78203	10.1133	6	16244.9	156365778	1 (1 0 0 0 0)
	1415	K.GSSELGVGR.A	861.442	1.36989	2	CID	0.000580523	0.78203	2.26578	0.283944	745.651	1	17/24
